# Supplementary material for: A survey on cultivable heterotrophic bacteria inhabiting a thermally unstratified water column in an Atlantic Rainforest lake
Source: PeerJ. 2014 Aug 26;2:e478. doi: 10.7717/peerj.478 (PMC4157234; doi:10.7717/peerj.478)
Supplement: Table S1 — Taxonomic affiliation and distribution of bacterial isolates from Carioca Lake. [file peerj-02-478-s006.xlsx]

## Sheet: Plan2
Phylogenetic group	Isolate	Closest sequences/ microorganism	Acession no.	Identity (%)	Habitat of closest relative
Firmicutes	LimC-1-J-53	Bacillus sp.	KF679508.1	99	Soil
	LimC-1-A-181	Bacillus sp.	KF737385.1	100	rhizome
	LimB-1-A-231	Bacillus anthracis	KF707492.1	99	Roots
	LimB-1-A-232	Bacillus anthracis	KF707492.1	99	Roots
	LimB-1-A-228	Bacillus subtilis	KF815527.1	100	soil
	LimC-1-J-15	Bacillus sp.	KF679508.1	100	Soil
	LimC-1-J-49	Bacillus sp.	KF679508.1	100	Soil
	LimC-1-J-51	Bacillus sp.	HQ234425.1	100	Carioca Lake water
	LimB-1-J-26	Bacillus aerophilus	KF702310.1	100	mangrove sediments
	LimB-1-J-31	Bacillus aerophilus	KF702310.1	100	mangrove sediments
	LimB-1-J-60	Bacillus aerophilus	KF702310.1	100	mangrove sediments
	LimB-1-A-238	Bacillus sp.	KF679510.1	99	soil
	LimA-1-J-32	Bacillus cereus	KF731615.1	100	soil
	LimA-1-J-46	Bacillus cereus	KF731615.1	100	soil
	LimA-1-J-42	Bacillus cereus	KF731615.1	100	soil
	LimC-10-A-257	Bacillus sp.	FJ977608.1	99	-
	LimC-10-A-258	Bacillus sp.	FJ977608.1	99	-
	LimA-10-A-322	Bacillus thuringiensis	KF447399.1	99	xylem sap
	LimC-10-J-101	Bacillus safensis	KF311095.1	98	textile wastewater
	LimC-10-J-107	Bacillus sp.	KF679508.1	100	soil
	LimC-10-J-116	Bacillus sp.	KF679508.1	99	soil
	LimC-10-J-119	Bacillus sp.	KF679508.1	100	soil
	LimC-10-J-121	Bacillus sp.	HQ234425.1	100	Carioca Lake water
	LimB-10-J-161	Bacillus sp.	KF679508.1	100	soil
	LimB-10-J-155B	Bacillus sp.	KF679508.1	100	soil
	LimB-10-J-127	Bacillus sp.	KF679508.1	100	soil
	LimB-10-J-129	Bacillus sp.	KF679508.1	100	soil
	LimB-10-J-156	Bacillus sp.	KF679508.1	100	soil
	LimA-10-J-88	Bacillus sp.	KF679508.1	100	soil
	LimB-100-A-386	Bacillus subtilis	KF934439.1	100	-
	LimB-100-A-359	Bacillus licheniformis	KF944306.1	99	-
	LimB-100-A-406	Bacillus subtilis	KF934439.1	99	-
	LimB-100-A-404	Bacillus subtilis	KF934439.1	100	-
	LimA-100-A-444	Bacillus thuringiensis	KF631232.1	100	soil
	LimA-100-A-390	Bacillus thuringiensis	KF631232.1	100	soil
	LimA-100-A-409	Bacillus thuringiensis	KF631232.1	100	soil
	LimA-100-A-418	Uncultured Bacillus sp.	KF278191.1	95	soil
	LimC-100-J-144	Bacillus aerophilus	KF702310.1	100	mangrove sediments
	LimC-100-J-164	Bacillus aerophilus	KF702310.1	100	mangrove sediments
	LimC-100-J-140	Bacillus aerophilus	KF702310.1	100	mangrove sediments
	LimC-100-J-165	Bacillus aerophilus	KF702310.1	100	mangrove sediments
	LimC-100-J-171	Bacillus aerophilus	KF702310.1	100	mangrove sediments
	LimB-100-J-199	Bacillus firmus	KF712895.1	100	North Western Himalayas
	LimB-100-J-203	Bacillus firmus	KF712895.1	100	North Western Himalayas
	LimB-1-A-229	Exiguobacterium aurantiacum	KF848494.1	100	endophytic bacteria
	LimA-10-J-143	Macrococcus caseolyticus	KC969082.1	100	deep sea mud
	LimB-1-A-278	Staphylococcus cohnii	KF436664.1	100	nectar
	LimB-1-A-273	Staphylococcus warneri	KF710012.1	100	honey stomach
	LimC-1-J-9	Staphylococcus sp.	KC832320.1	100	Hongsha Bay of Sanya
	LimC-1-J-36	Staphylococcus sp.	KC832320.1	99	Hongsha Bay of Sanya
	LimC-1-A-191	Staphylococcus warneri	KF710012.1	100	honey stomach
	LimC-1-A-179	Staphylococcus warneri	KF710012.1	100	honey stomach
	LimB-1-J-29	Staphylococcus sp.	KF561415.1	100	clean room surface
	LimB-1-J-56A	Staphylococcus warneri	KF710012.1	100	honey stomach
	LimB-1-J-55A	Staphylococcus sp.	KF577516.1	99	white microbial crust on a boulder in lava tube cave
	LimB-1-J-83	Staphylococcus sp.	KF577516.1	99	white microbial crust on a boulder in lava tube cave
	LimA-1-J-5	Staphylococcus sp.	KF732988.1	100	soil
	LimA-1-J-7	Staphylococcus sp.	KF761522.1	100	agricultural soil
	LimA-1-J-12	Staphylococcus sp.	KF761522.1	99	agricultural soil
	LimA-1-J-16	Staphylococcus sp.	KF761522.1	100	agricultural soil
	LimA-1-J-33	Staphylococcus sp.	KF761522.1	100	agricultural soil
	LimA-1-J-43	Staphylococcus sp.	KF761522.1	100	agricultural soil
	LimA-1-J-35	Staphylococcus sp.	KF761522.1	100	agricultural soil
	LimA-1-J-49	Staphylococcus sp.	KF761522.1	99	agricultural soil
	LimA-1-J-68	Staphylococcus sp.	KF761522.1	100	agricultural soil
	LimA-1-J-70	Staphylococcus sp.	KF761522.1	100	agricultural soil
	LimA-1-J-71	Staphylococcus sp.	KF761522.1	100	agricultural soil
	LimA-1-J-75	Staphylococcus sp.	KF761522.1	100	agricultural soil
	LimA-1-J-52A	Staphylococcus sp.	KF761522.1	100	agricultural soil
	LimA-1-J-34	Staphylococcus sp.	KF761522.1	100	agricultural soil
	LimB-10-A-288	Staphylococcus warneri	KF710012.1	100	honey stomach
	LimA-10-A-335	Staphylococcus warneri	KF710012.1	99	honey stomach
	LimB-10-J-158	Staphylococcaceae	JX064910.1	100	diet with streptomycin, whole body homogenate
	LimB-10-J-118	Staphylococcus sp.	KF561415.1	100	clean room surface
	LimB-10-J-157	Staphylococcaceae	JX064910.1	100	diet with streptomycin, whole body homogenate
	LimA-10-J-83	Staphylococcus warneri	KF710012.1	100	honey stomach
	LimA-10-J-157	Staphylococcus sp.	KF577516.1	99	white microbial crust on a boulder in lava tube cave
	LimA-10-J-158	Staphylococcus sp.	KF577516.1	100	white microbial crust on a boulder in lava tube cave
	LimC-100-J-130	Staphylococcus sp.	KF561415.1	100	clean room surface
	LimC-100-J-143	Staphylococcus sp.	KF561415.1	100	clean room surface
	LimC-100-J-152	Staphylococcus sp.	KF561415.1	100	clean room surface
	LimC-100-J-132	Staphylococcus warneri	KF710012.1	100	honey stomach
	LimC-100-J-141	Staphylococcus warneri	KF710012.1	100	honey stomach
	LimB-100-J-167	Staphylococcus warneri	KF710012.1	100	honey stomach
	LimB-100-J-168	Staphylococcus warneri	KF710012.1	99	honey stomach
	LimB-100-J-169	Staphylococcus warneri	KF710012.1	100	honey stomach
	LimB-100-J-170	Staphylococcus warneri	KF710012.1	100	honey stomach
	LimB-100-J-172	Staphylococcus warneri	KF710012.1	100	honey stomach
	LimB-100-J-173	Staphylococcus warneri	KF710012.1	100	honey stomach
	LimB-100-J-174	Staphylococcus warneri	KF710012.1	99	honey stomach
	LimB-100-J-176	Staphylococcus warneri	KF710012.1	100	honey stomach
	LimB-100-J-178	Staphylococcus warneri	KF710012.1	100	honey stomach
	LimB-100-J-179	Staphylococcus warneri	KF710012.1	99	honey stomach
	LimB-100-J-218	Staphylococcus warneri	KF710012.1	98	honey stomach
	LimB-100-J-184	Staphylococcus warneri	KF710012.1	100	honey stomach
	LimA-1-J-6	Paenibacillus sp.	KF862943.1	100	burn patients
	LimA-1-J-26	Paenibacillus sp.	KF862943.1	100	burn patients
	LimB-1-J-87	Brevibacillus formosus	KF597217.1	100	culture_collection
	LimC-100-J-129	Kocuria sp.	JX067686.1	100	floral nectar
Proteobacteria
Alphaproteobacteria	LimA-1-A-237	Brevundimonas sp.	KC853130.1	100	-
	LimA-1-A-242	Brevundimonas vesicularis	KF710030.1	100	-
	LimA-1-A-244	Brevundimonas sp.	KF710030.1	100	-
	LimB-10-J-162	Brevundimonas diminuta	KF453789.1	99	Bio-aerosol from a wastewater treatment
	LimA-10-A-373	Brevundimonas diminuta	KF453789.1	100	wastewater
	LimA-10-J-140	Brevundimonas sp.	KF777647.1	100	Surface sample from MARS 500 facility
	LimB-100-J-202	Brevundimonas diminuta	KF453789.1	100	Bio-aerosol from a wastewater treatment
	LimB-100-J-214	Brevundimonas diminuta	KF453789.1	100	Bio-aerosol from a wastewater treatment
	LimB-100-J-202	Brevundimonas diminuta	KF453789.1	100	Bio-aerosol from a wastewater treatment
	LimB-100-J-214	Brevundimonas diminuta	KF453789.1	100	Bio-aerosol from a wastewater treatment
	LimA-10-J-112	Paracoccus sp.	KC589271.1	100	medical plant
	LimA-10-J-113	Paracoccus sp.	KC589271.1	100	medical plant
	LimB-100-J-209	Sphingomonas sp.	AB819468.1	99	lesser duckweed (Lemna aequinoctialis)
	LimB-100-A-383	Sphingomonas trueperi	KC355326.1	100	rhizosphere
	LimB-100-A-407	Sphingomonas trueperi	KC355326.1	100	rhizosphere
Betaproteobacteria	LimC-1-J-44	Chromobacterium haemolyticum	DQ785104.1	99	-
	LimC-1-J-39	Chromobacterium haemolyticum	NR_043957.1	100	-
	LimC-1-J-20	Chromobacterium haemolyticum	NR_043957.1	100	-
	LimC-1-J-27	Chromobacterium haemolyticum	NR_043957.1	100	-
	LimC-1-J-28	Chromobacterium haemolyticum	NR_043957.1	100	-
	LimC-1-J-54	Chromobacterium haemolyticum	NR_043957.1	99	-
	LimA-1-J-4	Chromobacterium haemolyticum	NR_043957.1	100	-
	LimA-1-J-27	Chromobacterium haemolyticum	NR_043957.1	100	-
	LimA-1-J-47	Chromobacterium haemolyticum	NR_043957.1	100	-
	LimA-1-J-72	Chromobacterium haemolyticum	NR_043957.1	100	-
	LimA-1-J-73A	Chromobacterium haemolyticum	NR_043957.1	100	-
	LimA-1-J-8	Chromobacterium haemolyticum	NR_043957.1	100	-
	LimA-1-J-10	Chromobacterium haemolyticum	NR_043957.1	100	-
	LimA-1-J-18	Chromobacterium haemolyticum	NR_043957.1	100	-
	LimA-1-J-53	Chromobacterium haemolyticum	NR_043957.1	100	-
	LimA-1-J-55	Chromobacterium haemolyticum	NR_043957.1	100	-
	LimB-1-J-6	Chromobacterium haemolyticum	JX500196.1	99	acidic oligotrophic lake
	LimB-1-J-13	Chromobacterium haemolyticum	JX500196.1	99	acidic oligotrophic lake
	LimB-1-J-72	Chromobacterium haemolyticum	JX500196.1	99	acidic oligotrophic lake
	LimB-1-J-75	Chromobacterium haemolyticum	JX500196.1	99	acidic oligotrophic lake
	LimB-1-J-79	Chromobacterium haemolyticum	JX500196.1	99	acidic oligotrophic lake
	LimB-1-J-67	Chromobacterium haemolyticum	JX500196.1	99	acidic oligotrophic lake
	LimC-1-A-202	Chromobacterium haemolyticum	JX500196.1	100	acidic oligotrophic lake
	LimC-1-A-203	Chromobacterium haemolyticum	JX500196.1	100	acidic oligotrophic lake
	LimC-1-A-205	Chromobacterium haemolyticum	JX500196.1	100	acidic oligotrophic lake
	LimC-1-A-215	Chromobacterium haemolyticum	JX500196.1	100	acidic oligotrophic lake
	LimC-1-A-216	Chromobacterium haemolyticum	JX500196.1	100	acidic oligotrophic lake
	LimC-1-A-217	Chromobacterium haemolyticum	JX500196.1	100	acidic oligotrophic lake
	LimC-1-A-182	Chromobacterium haemolyticum	JX500196.1	100	acidic oligotrophic lake
	LimC-1-A-195	Chromobacterium haemolyticum	JX500196.1	100	acidic oligotrophic lake
	LimB-1-A-279	Chromobacterium haemolyticum	NR_043957.1	100	-
	LimB-1-A-280	Chromobacterium haemolyticum	NR_043957.1	100	-
	LimA-1-A-289	Chromobacterium haemolyticum	NR_043957.1	100	-
	LimA-1-A-295	Chromobacterium haemolyticum	NR_043957.1	100	-
	LimC-10-J-71	Chromobacterium haemolyticum	JX500196.1	100	acidic oligotrophic lake
	LimC-10-J-74	Chromobacterium haemolyticum	JX500196.1	100	acidic oligotrophic lake
	LimC-10-J-102	Chromobacterium haemolyticum	JX500196.1	99	acidic oligotrophic lake
	LimC-10-J-103	Chromobacterium haemolyticum	JX500196.1	99	acidic oligotrophic lake
	LimB-10-J-141	Chromobacterium haemolyticum	NR_043957.1	99	-
	LimB-10-J-163	Chromobacterium haemolyticum	NR_043957.1	99	-
	LimB-10-J-140	Chromobacterium haemolyticum	NR_043957.1	100	-
	LimB-10-J-119	Chromobacterium haemolyticum	NR_043957.1	100	-
	LimB-10-J-120	Chromobacterium haemolyticum	NR_043957.1	100	-
	LimB-10-J-123	Chromobacterium haemolyticum	NR_043957.1	100	-
	LimB-10-J-133	Chromobacterium haemolyticum	NR_043957.1	100	-
	LimB-10-J-135	Chromobacterium haemolyticum	NR_043957.1	100	-
	LimC-10-A-233	Chromobacterium haemolyticum	JX500196.1	100	acidic oligotrophic lake
	LimC-10-A-234	Chromobacterium haemolyticum	JX500196.1	100	acidic oligotrophic lake
	LimC-10-A-236	Chromobacterium haemolyticum	JX500196.1	100	acidic oligotrophic lake
	LimC-10-A-238	Chromobacterium haemolyticum	JX500196.1	100	acidic oligotrophic lake
	LimC-10-A-235	Chromobacterium haemolyticum	JX500196.1	100	acidic oligotrophic lake
	LimC-10-A-243	Chromobacterium haemolyticum	JX500196.1	100	acidic oligotrophic lake
	LimC-10-A-263	Chromobacterium haemolyticum	JX500196.1	100	acidic oligotrophic lake
	LimC-10-A-276	Chromobacterium haemolyticum	JX500196.1	100	acidic oligotrophic lake
	LimC-10-A-278	Chromobacterium haemolyticum	JX500196.1	100	acidic oligotrophic lake
	LimB-10-A-335	Chromobacterium haemolyticum	NR_043957.1	100	-
	LimB-10-A-343	Chromobacterium haemolyticum	NR_043957.1	100	-
	LimB-10-A-293	Chromobacterium haemolyticum	NR_043957.1	100	-
	LimA-10-J-152	Chromobacterium haemolyticum	JX500196.1	100	acidic oligotrophic lake
	LimA-10-J-78	Chromobacterium haemolyticum	JX500196.1	100	acidic oligotrophic lake
	LimA-10-J-80	Chromobacterium haemolyticum	JX500196.1	100	acidic oligotrophic lake
	LimA-10-J-81	Chromobacterium haemolyticum	JX500196.1	100	acidic oligotrophic lake
	LimA-10-J-90	Chromobacterium haemolyticum	JX500196.1	100	acidic oligotrophic lake
	LimA-10-J-96	Chromobacterium haemolyticum	JX500196.1	99	acidic oligotrophic lake
	LimA-10-J-98	Chromobacterium haemolyticum	JX500196.1	100	acidic oligotrophic lake
	LimA-10-J-149	Chromobacterium haemolyticum	JX500196.1	100	acidic oligotrophic lake
	LimA-10-J-107	Chromobacterium haemolyticum	JX500196.1	100	acidic oligotrophic lake
	LimA-10-J-150	Chromobacterium haemolyticum	JX500196.1	99	acidic oligotrophic lake
	LimA-10-J-160	Chromobacterium haemolyticum	JX500196.1	100	acidic oligotrophic lake
	LimA-10-J-109	Chromobacterium haemolyticum	JX500196.1	100	acidic oligotrophic lake
	LimC-100-J-123	Chromobacterium haemolyticum	JX500196.1	99	acidic oligotrophic lake
	LimC-100-J-124	Chromobacterium haemolyticum	JX500196.1	100	acidic oligotrophic lake
	LimC-100-J-125	Chromobacterium haemolyticum	JX500196.1	99	acidic oligotrophic lake
	LimC-100-J-142	Chromobacterium haemolyticum	JX500196.1	99	acidic oligotrophic lake
	LimC-100-J-147	Chromobacterium haemolyticum	JX500196.1	100	acidic oligotrophic lake
	LimC-100-J-148	Chromobacterium haemolyticum	JX500196.1	100	acidic oligotrophic lake
	LimC-100-J-150	Chromobacterium haemolyticum	JX500196.1	100	acidic oligotrophic lake
	LimC-100-J-153	Chromobacterium haemolyticum	JX500196.1	100	acidic oligotrophic lake
	LimC-100-J-161	Chromobacterium haemolyticum	JX500196.1	100	acidic oligotrophic lake
	LimB-100-J-181	Chromobacterium haemolyticum	JX500196.1	100	acidic oligotrophic lake
	LimB-100-J-187	Chromobacterium haemolyticum	JX500196.1	100	acidic oligotrophic lake
	LimB-100-J-188	Chromobacterium haemolyticum	JX500196.1	100	acidic oligotrophic lake
	LimA-100-J-162	Chromobacterium haemolyticum	NR_043957.1	100	-
	LimA-100-J-164	Chromobacterium haemolyticum	NR_043957.1	100	-
	LimA-100-J-161	Chromobacterium haemolyticum	NR_043957.1	100	-
	LimA-100-J-165	Chromobacterium haemolyticum	NR_043957.1	100	-
	LimA-100-J-166	Chromobacterium haemolyticum	NR_043957.1	100	-
	LimA-100-J-168	Chromobacterium haemolyticum	NR_043957.1	100	-
	LimA-100-J-170	Chromobacterium haemolyticum	NR_043957.1	100	-
	LimA-100-J-184	Chromobacterium haemolyticum	NR_043957.1	100	-
	LimA-100-J-167	Chromobacterium haemolyticum	NR_043957.1	99	-
	LimA-100-J-188	Chromobacterium haemolyticum	NR_043957.1	99	-
	LimA-100-J-189	Chromobacterium haemolyticum	NR_043957.1	100	-
	LimA-100-J-190	Chromobacterium haemolyticum	NR_043957.1	100	-
	LimA-100-J-207	Chromobacterium haemolyticum	NR_043957.1	100	-
	LimA-100-J-211	Chromobacterium haemolyticum	NR_043957.1	100	-
	LimA-100-J-214	Chromobacterium haemolyticum	NR_043957.1	100	-
	LimA-100-J-212	Chromobacterium haemolyticum	NR_043957.1	100	-
	LimA-100-J-215	Chromobacterium haemolyticum	NR_043957.1	100	-
	LimA-100-J-216	Chromobacterium haemolyticum	NR_043957.1	100	-
	LimC-100-A-294	Chromobacterium haemolyticum	JX500196.1	100	acidic oligotrophic lake
	LimC-100-A-306	Chromobacterium haemolyticum	JX500196.1	100	acidic oligotrophic lake
	LimC-100-A-337	Chromobacterium haemolyticum	JX500196.1	100	acidic oligotrophic lake
	LimC-100-A-338	Chromobacterium haemolyticum	JX500196.1	100	acidic oligotrophic lake
	LimC-100-A-339	Chromobacterium haemolyticum	JX500196.1	100	acidic oligotrophic lake
	LimC-100-A-340	Chromobacterium haemolyticum	JX500196.1	100	acidic oligotrophic lake
	LimB-100-A-409	Chromobacterium haemolyticum	NR_043957.1	100	-
	LimB-100-A-381	Chromobacterium haemolyticum	NR_043957.1	100	-
	LimB-100-A-399	Chromobacterium haemolyticum	NR_043957.1	100	-
	LimB-100-A-392	Chromobacterium haemolyticum	NR_043957.1	100	-
	LimB-100-A-385	Chromobacterium haemolyticum	NR_043957.1	95	-
	LimB-100-A-408	Chromobacterium haemolyticum	NR_043957.1	95	-
	LimB-100-A-403	Chromobacterium haemolyticum	NR_043957.1	98	-
	LimA-100-A-402	Chromobacterium haemolyticum	JX500196.1	100	acidic oligotrophic lake
	LimA-100-A-424	Chromobacterium haemolyticum	JX500196.1	100	acidic oligotrophic lake
	LimA-100-A-425	Chromobacterium haemolyticum	JX500196.1	100	acidic oligotrophic lake
	LimA-100-A-436	Chromobacterium haemolyticum	JX500196.1	100	acidic oligotrophic lake
	LimA-100-A-437	Chromobacterium haemolyticum	JX500196.1	100	acidic oligotrophic lake
	LimA-100-J-440	Chromobacterium haemolyticum	JX500196.1	100	acidic oligotrophic lake
	LimB-100-J-189	Chromobacterium haemolyticum	JX500196.1	100	acidic oligotrophic lake
	LimB-100-J-192	Chromobacterium haemolyticum	JX500196.1	100	acidic oligotrophic lake
	LimB-100-J-194	Chromobacterium haemolyticum	JX500196.1	100	acidic oligotrophic lake
	LimB-100-J-197	Chromobacterium haemolyticum	JX500196.1	100	acidic oligotrophic lake
	LimB-100-J-198	Chromobacterium haemolyticum	JX500196.1	100	acidic oligotrophic lake
	LimB-100-J-201	Chromobacterium haemolyticum	JX500196.1	100	acidic oligotrophic lake
	LimB-100-J-211	Chromobacterium haemolyticum	JX500196.1	100	acidic oligotrophic lake
	LimB-100-J-212	Chromobacterium haemolyticum	JX500196.1	100	acidic oligotrophic lake
	LimB-100-J-226	Chromobacterium haemolyticum	JX500196.1	100	acidic oligotrophic lake
	LimC-1-J-16	Aquitalea sp.	KC178611.1	99	mineral peloid
	LimC-1-J-53B	Aquitalea sp.	KC178611.1	99	mineral peloid
	LimC-1-A-197	Aquitalea sp.	EU260320.1	99	Lake Gambazinho
	LimC-1-A-199	Aquitalea sp.	EU260320.1	99	Lake Gambazinho
	LimC-1-A-200	Aquitalea sp.	EU260320.1	99	Lake Gambazinho
	LimB-1-A-259	Aquitalea sp.	EU260320.1	100	Freshwater lake
	LimA-10-J-76	Aquitalea sp.	KC178611.1	99	mineral peloid
	LimB-100-J-207	Aquitalea sp.	EU741686.1	99	cold spring
	LimB-100-J-220	Aquitalea magnusonii	KC245146.1	99	lake
	LimB-100-J-221	Aquitalea magnusonii	KC245146.1	99	lake
	LimB-100-J-222	Aquitalea magnusonii	KC245146.1	100	lake
	LimA-100-J-206	Aquitalea sp.	KC178611.1	100	mineral peloid
	LimA-100-J-219	Aquitalea sp.	KC178611.1	100	mineral peloid
	LimB-1-J-64	Aquitalea sp.	JX277100.1	100	Acacia melanoxylon
	LimA-100-J-218	Aquitalea sp.	JQ438847.1	100	rice stubble
	LimB-1-A-230	Janthinobacterium lividum	KF704116.1	99	Crude oil
	LimB-1-A-287	Janthinobacterium lividum	KF704116.1	99	Crude oil
	LimB-1-A-243	Janthinobacterium lividum	KF583727.1	100	soil
Gammaproteobacteria	LimC-1-A-174	Aeromonas caviae	KF835804.1	100	Marine
	LimC-1-A-189	Aeromonas caviae	KF835804.1	100	Marine
	LimC-1-A-218	Aeromonas caviae	KF835804.1	100	Marine
	LimC-1-A-219	Aeromonas caviae	KF835804.1	100	Marine
	LimC-1-A-231	Aeromonas caviae	KF835804.1	100	Marine
	LimC-1-A-177	Aeromonas caviae	KF835804.1	100	Marine
	LimC-1-A-181	Aeromonas caviae	KF835804.1	100	Marine
	LimC-1-A-182	Aeromonas caviae	KF835804.1	100	Marine
	LimC-1-A-195	Aeromonas caviae	KF835804.1	100	Marine
	LimB-1-A-253	Aeromonas popoffii	KF578025.1	100	pond water
	LimB-1-A-254	Aeromonas popoffii	JX860613.1	100	intestinal tract
	LimB-1-A-256	Aeromonas popoffii	KF578025.1	100	pond water
	LimB-1-A-257	Aeromonas popoffii	JX860613.1	100	intestinal tract
	LimB-1-A-258	Aeromonas popoffii	JX860613.1	100	intestinal tract
	LimB-1-A-269	Aeromonas popoffii	KF578025.1	100	pond water
	LimB-1-A-270	Aeromonas popoffii	KF578025.1	100	pond water
	LimB-1-A-281	Aeromonas hydrophila	KF358436.1	99	gut contents
	LimB-1-A-276	Aeromonas hydrophila	KC800789.1	99	-
	LimA-1-A-228	Aeromonas caviae	KF835804.1	100	Marine
	LimA-1-A-299	Aeromonas popoffii	KF578025.1	100	pond water
	LimA-1-A-245	Aeromonas popoffii	JX860613.1	100	intestinal tract
	LimA-1-A-248	Aeromonas popoffii	JX860613.1	100	intestinal tract
	LimA-1-A-255	Aeromonas popoffii	JX860613.1	100	intestinal tract
	LimA-1-A-249	Aeromonas popoffii	KF578025.1	100	pond water
	LimA-1-A-251	Aeromonas popoffii	JX860613.1	100	intestinal tract
	LimA-1-A-257	Aeromonas popoffii	JX860613.1	100	intestinal tract
	LimA-1-A-265A	Aeromonas popoffii	JX860613.1	99	intestinal tract
	LimA-1-A-267	Aeromonas popoffii	JX860613.1	99	intestinal tract
	LimA-1-A-266A	Aeromonas popoffii	JX860613.1	99	intestinal tract
	LimA-1-A-259	Aeromonas popoffii	KF578025.1	100	pond water
	LimA-1-A-262	Aeromonas popoffii	JX860613.1	99	intestinal tract
	LimA-1-A-264B	Aeromonas popoffii	JX860613.1	99	intestinal tract
	LimA-1-A-293	Aeromonas hydrophila	AB182082.2	99	-
	LimA-1-J-62	Aeromonas sp.	HF678882.1	100	microbial biofilms
	LimA-1-J-25	Aeromonas popoffii	KF578025.1	100	pond water
	LimA-1-J-24	Aeromonas popoffii	KF578025.1	100	pond water
	LimC-10-J-70	Aeromonas caviae	KF835804.1	100	Marine
	LimC-10-A-249	Aeromonas popoffii	JX860613.1	100	intestinal tract
	LimC-10-A-264	Aeromonas popoffii	JX860613.1	100	intestinal tract
	LimC-10-A-267	Aeromonas popoffii	KF578025.1	100	pond water at Bushmills Salmon Station
	LimC-10-A-269	Aeromonas popoffii	KF578025.1	100	pond water at Bushmills Salmon Station
	LimC-10-A-250A	Aeromonas caviae	KF835804.1	100	Marine
	LimC-10-A-273	Aeromonas caviae	KF835804.1	99	Marine
	LimC-10-A-245	Aeromonas caviae	KF835804.1	100	Marine
	LimC-10-A-247	Aeromonas caviae	KF835804.1	100	Marine
	LimC-10-A-289	Aeromonas caviae	KF835804.1	100	Marine
	LimC-10-A-270	Aeromonas caviae	KF835804.1	100	Marine
	LimB-10-A-308	Aeromonas popoffii	JX860613.1	100	intestinal tract
	LimB-10-A-307	Aeromonas popoffii	JX860613.1	99	intestinal tract
	LimB-10-A-325	Aeromonas popoffii	JX860613.1	99	intestinal tract
	LimB-10-A-338	Aeromonas popoffii	JX860613.1	99	intestinal tract
	LimB-10-A-336	Aeromonas popoffii	KF578025.1	99	pond water
	LimA-10-A-346	Aeromonas popoffii	JX860613.1	99	intestinal tract
	LimA-10-A-348	Aeromonas popoffii	JX860613.1	99	intestinal tract
	LimA-10-A-338	Aeromonas popoffii	JX860613.1	100	intestinal tract
	LimA-10-A-332	Aeromonas popoffii	JX860613.1	100	intestinal tract
	LimA-10-A-344	Aeromonas popoffii	JX860613.1	100	intestinal tract
	LimA-10-A-345	Aeromonas popoffii	JX860613.1	100	intestinal tract
	LimA-10-A-347	Aeromonas popoffii	JX860613.1	100	intestinal tract
	LimA-10-A-305	Aeromonas popoffii	JX860613.1	100	intestinal tract
	LimA-10-A-336	Aeromonas popoffii	KC337243.1	100	gut
	LimA-100-J-203	Aeromonas veronii	JN796925.1	99	Gut
	LimC-100-A-296	Aeromonas caviae	KF835804.1	100	Marine
	LimC-100-A-297	Aeromonas popoffii	JX860613.1	99	intestinal tract
	LimC-100-A-304	Aeromonas caviae	KF835804.1	100	Marine
	LimC-100-A-312	Aeromonas caviae	KF835804.1	100	Marine
	LimC-100-A-309	Aeromonas caviae	KF835804.1	100	Marine
	LimC-100-A-298	Aeromonas caviae	KF835804.1	100	Marine
	LimC-100-A-311	Aeromonas popoffii	KF578025.1	99	pond water at Bushmills Salmon Station
	LimC-100-A-325	Aeromonas popoffii	JX860613.1	99	intestinal tract
	LimC-100-A-327	Aeromonas hydrophila	KF358436.1	100	gut contents
	LimC-100-A-328	Aeromonas hydrophila	KF358436.1	100	gut contents
	LimC-100-A-329	Aeromonas hydrophila	KF358436.1	100	gut contents
	LimC-100-A-332	Aeromonas popoffii	JX860613.1	99	intestinal tract
	LimC-100-A-333	Aeromonas caviae	KF835804.1	100	Marine
	LimC-100-A-334	Aeromonas hydrophila	KF358436.1	100	gut contents
	LimC-100-A-335	Aeromonas hydrophila	KF358436.1	100	gut contents
	LimC-100-A-336	Aeromonas popoffii	JX860613.1	100	intestinal tract
	LimA-100-J-203	Aeromonas veronii	JN796925.1	99	gut
	LimC-100-A-296	Aeromonas caviae	KF835804.1	100	marine
	LimB-100-A-367	Aeromonas caviae	KF835804.1	100	marine
	LimB-100-A-377	Aeromonas caviae	KF835804.1	100	marine
	LimB-100-A-388	Aeromonas jandaei	KF496915.1	99	marine sponge
	LimA-100-A-414	Aeromonas popoffii	JX860613.1	100	intestinal tract
	LimA-100-A-415	Aeromonas popoffii	JX860613.1	100	intestinal tract
	LimA-100-A-423	Aeromonas popoffii	KF578025.1	100	pond water
	LimA-100-A-443	Aeromonas popoffii	JX860613.1	100	intestinal tract
	LimC-1-J-58	Enterobacter ludwigii	KF758549.1	100	root nodules
	LimA-1-J-1	Enterobacter ludwigii	KF772884.1	100	stem
	LimA-1-J-2B	Enterobacter cloacae	KF733000.1	100	soil
	LimA-1-J-31	Enterobacter cloacae	KF607094.1	100	rhizosphere and river water
	LimA-1-J-38	Enterobacter cloacae	KF607094.1	100	rhizosphere and river water
	LimA-1-J-61	Enterobacter cloacae	KF607094.1	100	rhizosphere and river water
	LimA-1-J-67	Enterobacter cloacae	KF607094.1	100	rhizosphere and river water
	LimA-1-J-50	Enterobacter cloacae	KF607094.1	100	rhizosphere and river water
	LimC-10-J-105	Enterobacter ludwigii	KF758549.1	100	root nodules
	LimB-10-J-149	Enterobacter ludwigii	KF758549.1	100	root nodules
	LimB-10-J-153	Enterobacter ludwigii	KF758549.1	100	root nodules
	LimB-10-J-146	Enterobacter ludwigii	KF758549.1	100	root nodules
	LimB-10-A-345	Enterobacter hormaechei	KF835838.1	100	marine
	LimA-100-J-177	Enterobacter ludwigii	KF758549.1	100	root nodules
	LimA-100-J-176	Enterobacter sp.	JX174232.1	99	Maize
	LimC-1-J-41	Pseudomonas aeruginosa	KF758548.1	99	root nodules
	LimC-1-J-55B	Pseudomonas aeruginosa	JX455161.1	99	gibbsite bearing shale and monazite mineral
	LimB-1-J-80	Pseudomonas psychrotolerans	KF574915.1	99	Vigna unguiculata
	LimB-1-J-24	Pseudomonas psychrotolerans	KF574915.1	99	Vigna unguiculata
	LimB-1-J-94	Pseudomonas aeruginosa	KF758548.1	100	root nodules
	LimC-1-J-185	Pseudomonas aeruginosa	KF758548.1	100	root nodules
	LimC-1-A-196	Pseudomonas aeruginosa	EU360107.1	96	Sludge
	LimA-1-A-229	Pseudomonas caricapapayae	NR_036830.1	99	-
	LimC-10-J-85	Pseudomonas aeruginosa	KF758548.1	99	root nodules
	LimC-10-J-96	Pseudomonas aeruginosa	HQ844441.1	99	-
	LimC-10-J-118	Pseudomonas aeruginosa	KF758548.1	100	root nodules
	LimB-10-J-104	Pseudomonas aeruginosa	JX514417.1	100	rhizosphere soil
	LimB-10-J-95	Pseudomonas aeruginosa	JX455161.1	99	gibbsite bearing shale and monazite mineral
	LimB-10-J-103	Pseudomonas aeruginosa	JX514417.1	100	rhizosphere soil
	LimB-10-J-99	Pseudomonas aeruginosa	JX455161.1	99	gibbsite bearing shale and monazite mineral
	LimB-10-J-102	Pseudomonas aeruginosa	JX514417.1	99	rhizosphere soil
	LimA-10-J-94	Pseudomonas aeruginosa	KF758548.1	99	root nodules
	LimA-10-J-155	Pseudomonas aeruginosa	KF758548.1	100	root nodules
	LimA-10-J-156	Pseudomonas aeruginosa	KF758548.1	100	root nodules
	LimB-10-A-346	Pseudomonas koreensis	HF562882.1	100	root
	LimA-10-J-93	Pseudomonas aeruginosa	HG530068.1	99	-
	LimC-100-J-136	Pseudomonas sp.	KF663836.1	100	Populus euphratica Oliv
	LimA-100-J-172	Pseudomonas sp.	KF460527.1	100	Atractylodes lancea
	LimC-100-A-299	Pseudomonas plecoglossicida	KF702307.1	100	mangrove sediments
	LimC-100-A-307	Pseudomonas protegens	KF420291.1	100	wheat rhizosphere
	LimC-100-A-330	Pseudomonas plecoglossicida	KC634234.1	100	treatment plant receiving waste water
	LimC-100-A-297	Pseudomonas sp.	FN598582.1	99	-
	LimA-100-A-442	Pseudomonas syringae	KF500097.1	99	leaf and stem
	LimB-100-J-166	Pseudomonas aeruginosa	HG530068.1	99	-
	LimB-1-A-242	Acinetobacter schindleri	KC429643.1	99	fresco surface
	LimB-1-A-244	Acinetobacter schindleri	KC453989.1	99	Erzurum
	LimB-1-A-252	Acinetobacter schindleri	KC453989.1	99	Erzurum
	LimB-1-A-255	Acinetobacter lwoffii	KF848508.1	100	endophytic bacteria
	LimA-1-A-272	Acinetobacter calcoaceticus	KC207583.1	100	hospital
	LimA-1-J-22	Acinetobacter sp.	GQ178058.1	99	-
	LimA-1-J-23	Acinetobacter sp.	GQ178058.1	100	-
	LimA-1-J-28	Acinetobacter sp.	GQ178058.1	100	-
	LimA-1-J-29	Uncultured Acinetobacter sp.	JQ622479.1	100	air filters
	LimA-1-J-59	Uncultured Acinetobacter sp.	JQ622479.1	98	air filters
	LimC-10-J-89	Acinetobacter schindleri	KC934833.1	100	purple siltstone
	LimB-10-A-294	Acinetobacter lwoffii	KF848508.1	95	endophytic bacteria
	LimB-10-A-309	Acinetobacter lwoffii	KF848508.1	100	endophytic bacteria
	LimA-10-A-339	Acinetobacter sp.	GQ178058.1	100	-
	LimA-10-A-351	Acinetobacter sp.	KC257031.1	99	clinical sample
	LimA-10-A-352	Acinetobacter calcoaceticus	KC207583.1	100	hospital
	LimA-10-A-353	Acinetobacter calcoaceticus	KF722843.1	100	soil
	LimA-10-A-354	Acinetobacter calcoaceticus	KF722843.1	100	soil
	LimA-10-J-106	Uncultured Acinetobacter sp.	KF464291.1	99	ship breaking yard
	LimA-10-J-123	Uncultured Acinetobacter sp.	KF383976.1	99	kit reagent
	LimB-100-J-186	Acinetobacter baumannii	CP006768.1	99	-
	LimB-100-J-223	Acinetobacter nosocomialis	KF641181.1	99	corporation water supply
	LimB-100-A-365	Acinetobacter sp.	JN644494.1	99	midgut
	LimB-100-A-371	Acinetobacter sp.	JN644494.1	99	midgut
	LimA-100-A-429	Acinetobacter lwoffii	KF831409.1	100	stem and root
	LimC-10-J-82	Morganella morganii	JQ512970.1	99	feces-polluted soil
	LimC-10-J-83	Morganella morganii	JQ512970.1	99	feces-polluted soil
	LimC-10-J-88	Morganella morganii	JQ512970.1	99	feces-polluted soil
	LimC-10-J-120	Leclercia sp.	JX891467.1	100	Rhizosphere
	LimC-100-J-138	Enhydrobacter aerosaccus	KF732812.1	100	rocky area with plenty vegetation
	LimC-100-J-157	Salmonella sp.	KF828874.1	100	diseased lung
	LimA-1-A-268	Stenotrophomonas maltophilia	KF687019.1	100	Potassic trachyte
	LimA-1-A-269	Stenotrophomonas maltophilia	KF687019.1	100	Potassic trachyte
	LimC-10-J-80	Stenotrophomonas maltophilia	KF724885.1	100	Oscheius sp
	LimC-100-J-154	Stenotrophomonas maltophilia	KF687019.1	100	Potassic trachyte
	LimC-100-J-135	Stenotrophomonas maltophilia	KF724885.1	99	Oscheius sp.
	LimB-1-J-81	Serratia sp.	FJ715491.1	99	activated sludge in coking wastewater
	LimB-100-J-217	Serratia ureilytica	JQ975415.1	99	Rhizosphere
	LimB-100-J-217	Serratia ureilytica	JQ975415.1	99	Rhizosphere
	LimA-100-J-198	Serratia marcescens	KF528829.1	100	isolated from clinical sample
	LimB-100-J-190	Plesiomonas shigelloides	KF698726.1	100	Fish
	LimB-100-J-225	Plesiomonas shigelloides	KF698726.1	99	Fish
	LimC-10-A-290	Rahnella aquatilis	KF017365.1	99	tree near Tarim bridge
	LimC-10-A-291	Rahnella aquatilis	KF017365.1	99	tree near Tarim bridge
	LimB-100-A-374	Cedecea davisae	KC201361.1	99	lake
	LimB-100-A-373	Citrobacter freundii	KF224912.1	99	gut
	LimA-1-A-290	Shewanella sairae	KF193963.1	100	intestine
	LimA-100-A-445	Shewanella sairae	KF193963.1	98	intestine
Actinobacteria	LimC-1-J-65	Micrococcus sp.	JQ726513.1	100	lung
	LimC-1-J-13	Micrococcus sp.	KF891408.1	99	root
	LimC-1-A-227	Micrococcus sp.	KF703726.1	100	plant parts
	LimA-1-A-271	Micrococcus luteus	KF583696.1	100	soil
	LimC-1-J-32	Arthrobacter sp.	KF536888.1	99	soil
	LimB-1-J-54	Arthrobacter sp.	KF536888.1	100	soil
	LimC-1-A-176	Arthrobacter sp.	KF536888.1	99	soil
	LimC-1-A-177	Arthrobacter sp.	KF536888.1	100	soil
	LimA-1-A-261	Arthrobacter woluwensis	KC683758.1	100	endophytic bacteria
	LimA-1-A-231	Arthrobacter woluwensis	KC683758.1	100	endophytic bacteria
	LimA-1-A-223	Arthrobacter woluwensis	KC683758.1	100	endophytic bacteria
	LimA-1-A-243	Arthrobacter woluwensis	KC683758.1	100	endophytic bacteria
	LimA-1-A-281	Arthrobacter woluwensis	KC683758.1	100	endophytic bacteria
	LimB-10-J-100	Arthrobacter sp.	KF536888.1	100	soil
	LimB-10-J-105	Arthrobacter sp.	KF536888.1	100	soil
	LimB-10-J-108	Uncultured Arthrobacter sp.	JQ071848.1	99	arid desert soil
	LimB-10-J-148	Arthrobacter sp.	KF536888.1	100	soil
	LimB-10-J-150	Arthrobacter sp.	KF536888.1	99	soil
	LimB-10-J-152	Arthrobacter koreensis	KF387694.1	100	soil
	LimB-10-J-154	Arthrobacter koreensis	KF387694.1	100	soil
	LimA-10-J-86	Arthrobacter koreensis	KF387694.1	100	soil
	LimA-10-J-147	Arthrobacter koreensis	KF387694.1	100	soil
	LimC-10-A-253	Arthrobacter sp.	KF536888.1	99	soil
	LimC-10-A-237	Arthrobacter sp.	KF536888.1	99	soil
	LimB-10-A-321	Arthrobacter sp.	KF536888.1	100	soil
	LimB-10-A-322	Arthrobacter sp.	KF536888.1	97	soil
	LimB-10-A-347	Arthrobacter sp.	KF536888.1	97	soil
	LimB-10-A-328	Arthrobacter sp.	KF536888.1	97	soil
	LimB-10-A-330	Arthrobacter sp.	KF536888.1	98	soil
	LimA-10-A-307	Arthrobacter woluwensis	KC683758.1	100	endophytic bacteria
	LimA-10-A-362	Arthrobacter woluwensis	KC683758.1	100	endophytic bacteria
	LimA-10-J-129	Arthrobacter sp.	KF887413.1	99	hindgut
	LimA-10-J-157A	Arthrobacter sp.	KF887413.1	100	hindgut
	LimC-100-A-322	Arthrobacter sp.	KF536888.1	100	soil
	LimA-100-A-399	Arthrobacter woluwensis	KC683758.1	99	endophytic
	LimB-1-J-25	Microbacterium sp.	KF720917.1	100	Dendrobium moniliforme
	LimB-1-J-5	Microbacterium sp.	KF720917.1	100	Dendrobium moniliforme
	LimC-1-A-226	Microbacterium sp.	KF720917.1	100	Dendrobium moniliforme
	LimC-1-A-228	Microbacterium sp.	KF720917.1	100	Dendrobium moniliforme
	LimB-1-A-285	Microbacterium esteraromaticum	KC430861.1	100	coastal water
	LimB-10-J-151	Microbacterium imperiale	KF254682.1	100	female host midgut
	LimA-10-J-137	Microbacterium paraoxydans	KF777386.1	99	Surface sample from MARS 500 facility
	LimA-100-J-197	Microbacterium sp.	KF788244.1	100	red soil
	LimB-1-J-86	Janibacter sp.	KF561429.1	100	Indoor Air Environment
	LimB-10-J-164	Janibacter sp.	KF561429.1	100	Indoor Air Environment
	LimB-10-J-145	Janibacter sp.	KF561429.1	100	Indoor Air Environment
	LimA-10-J-120	Janibacter sp.	KF561429.1	100	Indoor Air Environment
	LimC-10-A-251	Janibacter sp.	KF561429.1	100	Indoor Air Environment
	LimB-1-J-28	Rothia sp.	JN699160.1	100	seawater collected at 30m depth
	LimA-10-J-108	Rothia amarae	KF147867.1	99	nodules
	LimA-10-J-79	Brevibacterium sp.	KF561407.1	100	clean room air
	LimB-100-J-200	Brevibacterium sp.	KF561407.1	100	clean room air
	LimC-1-A-206	Kocuria sp.	KF554079.1	99	bud interior
	LimC-1-A-221	Kocuria sp.	KF554079.1	99	bud interior
Bacteroidetes	LimB-1-A-234	Chryseobacterium gleum	HE800565.1	99	showerhead biofilm
	LimB-1-A-247	Chryseobacterium gleum	HE800565.1	99	showerhead biofilm
	LimB-1-A-249	Chryseobacterium gleum	AB680759.1	99	-
	LimB-1-A-233	Chryseobacterium gleum	HE800565.1	98	showerhead biofilm
	LimA-1-A-224	Chryseobacterium sp.	KC906255.1	100	rhizosphere
	LimA-1-A-226	Chryseobacterium sp.	KC906255.1	100	rhizosphere
	LimC-10-A-239	Chryseobacterium sp.	KC906255.1	100	rhizosphere
	LimC-10-A-242	Chryseobacterium sp.	KC906255.1	100	rhizosphere
	LimC-10-A-282	Chryseobacterium sp.	KC906255.1	100	rhizosphere
	LimC-10-A-285	Chryseobacterium sp.	KC906255.1	100	rhizosphere
	LimB-10-A-289	Chryseobacterium sp.	JN887808.1	100	rhizosphere
	LimB-10-A-290	Chryseobacterium sp.	JN887808.1	100	rhizosphere
	LimB-10-A-342	Chryseobacterium sp.	JN887808.1	100	rhizosphere
	LimB-10-A-301	Chryseobacterium sp.	JN887808.1	100	rhizosphere
	LimB-10-A-310	Chryseobacterium sp.	JN887808.1	100	rhizosphere
	LimB-10-A-323	Chryseobacterium sp.	JN887808.1	100	rhizosphere
	LimA-10-A-303	Chryseobacterium sp.	KC906255.1	100	rhizosphere
	LimA-10-A-306	Chryseobacterium sp.	KC906255.1	99	rhizosphere
	LimA-10-A-313	Chryseobacterium sp.	KC906255.1	100	rhizosphere
	LimA-10-A-319	Chryseobacterium sp.	KC906255.1	100	rhizosphere
	LimA-10-A-318	Chryseobacterium sp.	KC906255.1	100	rhizosphere
	LimA-10-A-319A	Chryseobacterium sp.	KC906255.1	100	rhizosphere
	LimA-10-A-320	Chryseobacterium sp.	KC906255.1	100	rhizosphere
	LimA-10-A-324	Chryseobacterium sp.	KC906255.1	100	rhizosphere
	LimA-10-A-315	Chryseobacterium sp.	KC906255.1	100	rhizosphere
	LimA-10-A-368	Chryseobacterium sp.	HQ234365.1	100	Lake
	LimA-100-J-182	Chryseobacterium vietnamense	HG003648.1	100	denture tools
	LimC-100-A-302	Chryseobacterium sp.	KC906255.1	100	rhizosphere
	LimC-100-A-315	Chryseobacterium sp.	KC906255.1	99	rhizosphere
	LimC-100-A-317	Chryseobacterium sp.	KC906255.1	100	rhizosphere
	LimC-100-A-318	Chryseobacterium sp.	AB581573.1	100	root of scarlet runner bean
	LimB-100-A-357	Chryseobacterium sp.	KC906255.1	100	rhizosphere
	LimB-100-A-362	Chryseobacterium sp.	KC906255.1	100	rhizosphere
	LimB-100-A-349	Chryseobacterium sp.	KC906255.1	100	rhizosphere
	LimB-100-A-350	Chryseobacterium sp.	KC906255.1	100	rhizosphere
	LimB-100-A-355	Chryseobacterium sp.	JN887808.1	100	rhizosphere
	LimA-100-A-387	Chryseobacterium sp.	KC906255.1	100	rhizosphere
	LimA-100-A-388	Chryseobacterium sp.	KC906255.1	100	rhizosphere
	LimA-100-A-407	Chryseobacterium sp.	KC906255.1	100	rhizosphere
	LimA-100-A-408	Chryseobacterium sp.	KC906255.1	100	rhizosphere
	LimA-100-A-412	Chryseobacterium sp.	KC906255.1	100	rhizosphere
	LimA-100-A-427	Chryseobacterium sp.	KC906255.1	100	rhizosphere
	LimA-100-A-430	Chryseobacterium sp.	KC906255.1	100	rhizosphere
	LimA-100-A-433	Chryseobacterium sp.	KC906255.1	100	rhizosphere
Deinococcus-Thermus	LimB-1-A-245	Deinococcus sp.	JQ511861.1	99	-
	LimA-1-A-239	Deinococcus sp.	JQ511861.1	99	-
	LimA-1-A-241	Deinococcus sp.	JQ511861.1	99	-
	LimA-10-J-138	Deinococcus sp.	KC771032.1	99	soil
	LimA-10-J-139	Deinococcus sp.	KC771032.1	99	soil
